# Supplementary material for: Influence of Bifidobacterium breve on the Glycaemic Control, Lipid Profile and Microbiome of Type 2 Diabetic Subjects: A Preliminary Randomized Clinical Trial
Source: Pharmaceuticals (Basel). 2023 May 4;16(5):695. doi: 10.3390/ph16050695 (PMC10220806; doi:10.3390/ph16050695)
Supplement: Supplementary file 1 [file pharmaceuticals-16-00695-s001.zip]

Archive with 1 entries (1 files):
- pharmaceuticals-2232379-supplementary.pdf
